# Supplementary material for: The Adaptive Force as a Potential Biomechanical Parameter in the Recovery Process of Patients with Long COVID
Source: Diagnostics (Basel). 2023 Feb 25;13(5):882. doi: 10.3390/diagnostics13050882 (PMC10000769; doi:10.3390/diagnostics13050882)
Supplement: Supplementary file 1 [file diagnostics-13-00882-s001.zip]

Archive with 1 entries (1 files):
- diagnostics-2075572-supplementary.pdf
